# Supplementary material for: Use of Physiotherapy Prior to Total Knee Arthroplasty—Results of the Prospective FInGK Study
Source: Healthcare (Basel). 2022 Feb 21;10(2):407. doi: 10.3390/healthcare10020407 (PMC8871805; doi:10.3390/healthcare10020407)
Supplement: Supplementary file 1 [file healthcare-10-00407-s001.zip]

Archive with 1 entries (1 files):
- healthcare-1580455-supplementary.pdf
